# Supplementary material for: New Colors for Histology: Optimized Bivariate Color Maps Increase Perceptual Contrast in Histological Images
Source: PLoS One. 2015 Dec 30;10(12):e0145572. doi: 10.1371/journal.pone.0145572 (PMC4696851; doi:10.1371/journal.pone.0145572)
Supplement: S2 File — This ZIP file contains all raw data used for the experiments. Folder ‘data’ contains a list of colors used for the color maps, folder ‘image-URLs’ contains all image URLs for ProteinAtlas images and folder ‘sample_images’ contains image files for all remaining images. (ZIP) [file pone.0145572.s005.zip]

Archive with 119 entries (94 files):
- S2_file/
- S2_file/.DS_Store
- __MACOSX/
- __MACOSX/S2_file/
- __MACOSX/S2_file/._.DS_Store
- S2_file/data/
- S2_file/data/.DS_Store
- __MACOSX/S2_file/data/
- __MACOSX/S2_file/data/._.DS_Store
- S2_file/data/custom_color_list_final.txt
- __MACOSX/S2_file/data/._custom_color_list_final.txt
- __MACOSX/S2_file/._data
- S2_file/image-URLs/
- S2_file/image-URLs/.DS_Store
- __MACOSX/S2_file/image-URLs/
- __MACOSX/S2_file/image-URLs/._.DS_Store
- S2_file/image-URLs/AFP-liver/
- S2_file/image-URLs/AFP-liver/.DS_Store
- __MACOSX/S2_file/image-URLs/AFP-liver/
- __MACOSX/S2_file/image-URLs/AFP-liver/._.DS_Store
- S2_file/image-URLs/AFP-liver/url-list.txt
- __MACOSX/S2_file/image-URLs/AFP-liver/._url-list.txt
- __MACOSX/S2_file/image-URLs/._AFP-liver
- S2_file/image-URLs/BRAF-mela/
- S2_file/image-URLs/BRAF-mela/.DS_Store
- __MACOSX/S2_file/image-URLs/BRAF-mela/
- __MACOSX/S2_file/image-URLs/BRAF-mela/._.DS_Store
- S2_file/image-URLs/BRAF-mela/url-list.txt
- __MACOSX/S2_file/image-URLs/BRAF-mela/._url-list.txt
- __MACOSX/S2_file/image-URLs/._BRAF-mela
- S2_file/image-URLs/ERBB2-brst/
- S2_file/image-URLs/ERBB2-brst/.DS_Store
- __MACOSX/S2_file/image-URLs/ERBB2-brst/
- __MACOSX/S2_file/image-URLs/ERBB2-brst/._.DS_Store
- S2_file/image-URLs/ERBB2-brst/url-list.txt
- __MACOSX/S2_file/image-URLs/ERBB2-brst/._url-list.txt
- __MACOSX/S2_file/image-URLs/._ERBB2-brst
- S2_file/image-URLs/ESR1-brst/
- S2_file/image-URLs/ESR1-brst/.DS_Store
- __MACOSX/S2_file/image-URLs/ESR1-brst/
- __MACOSX/S2_file/image-URLs/ESR1-brst/._.DS_Store
- S2_file/image-URLs/ESR1-brst/url-list.txt
- __MACOSX/S2_file/image-URLs/ESR1-brst/._url-list.txt
- __MACOSX/S2_file/image-URLs/._ESR1-brst
- S2_file/image-URLs/MKI67-crc/
- S2_file/image-URLs/MKI67-crc/.DS_Store
- __MACOSX/S2_file/image-URLs/MKI67-crc/
- __MACOSX/S2_file/image-URLs/MKI67-crc/._.DS_Store
- S2_file/image-URLs/MKI67-crc/url-list.txt
- __MACOSX/S2_file/image-URLs/MKI67-crc/._url-list.txt
- __MACOSX/S2_file/image-URLs/._MKI67-crc
- S2_file/image-URLs/MKI67-uro/
- S2_file/image-URLs/MKI67-uro/.DS_Store
- __MACOSX/S2_file/image-URLs/MKI67-uro/
- __MACOSX/S2_file/image-URLs/MKI67-uro/._.DS_Store
- S2_file/image-URLs/MKI67-uro/url-list.txt
- __MACOSX/S2_file/image-URLs/MKI67-uro/._url-list.txt
- __MACOSX/S2_file/image-URLs/._MKI67-uro
- S2_file/image-URLs/PGR-brst/
- S2_file/image-URLs/PGR-brst/.DS_Store
- __MACOSX/S2_file/image-URLs/PGR-brst/
- __MACOSX/S2_file/image-URLs/PGR-brst/._.DS_Store
- S2_file/image-URLs/PGR-brst/url-list.txt
- __MACOSX/S2_file/image-URLs/PGR-brst/._url-list.txt
- __MACOSX/S2_file/image-URLs/._PGR-brst
- S2_file/image-URLs/S100A1-ova/
- S2_file/image-URLs/S100A1-ova/.DS_Store
- __MACOSX/S2_file/image-URLs/S100A1-ova/
- __MACOSX/S2_file/image-URLs/S100A1-ova/._.DS_Store
- S2_file/image-URLs/S100A1-ova/url-list.txt
- __MACOSX/S2_file/image-URLs/S100A1-ova/._url-list.txt
- __MACOSX/S2_file/image-URLs/._S100A1-ova
- __MACOSX/S2_file/._image-URLs
- S2_file/info.txt
- __MACOSX/S2_file/._info.txt
- S2_file/sample_images/
- S2_file/sample_images/.DS_Store
- __MACOSX/S2_file/sample_images/
- __MACOSX/S2_file/sample_images/._.DS_Store
- S2_file/sample_images/Orig_Cell_Pos_X1013-Y558-W74-H71.png
- __MACOSX/S2_file/sample_images/._Orig_Cell_Pos_X1013-Y558-W74-H71.png
- S2_file/sample_images/Orig_Cell_Pos_X1083-Y379-W72-H68.png
- __MACOSX/S2_file/sample_images/._Orig_Cell_Pos_X1083-Y379-W72-H68.png
- S2_file/sample_images/Orig_Cell_Pos_X1173-Y1780-W88-H79.png
- __MACOSX/S2_file/sample_images/._Orig_Cell_Pos_X1173-Y1780-W88-H79.png
- S2_file/sample_images/Orig_Cell_Pos_X1237-Y418-W89-H89.png
- __MACOSX/S2_file/sample_images/._Orig_Cell_Pos_X1237-Y418-W89-H89.png
- S2_file/sample_images/Orig_Cell_Pos_X1242-Y1621-W72-H71.png
- __MACOSX/S2_file/sample_images/._Orig_Cell_Pos_X1242-Y1621-W72-H71.png
- S2_file/sample_images/Orig_Cell_Pos_X1256-Y3175-W65-H69.png
- __MACOSX/S2_file/sample_images/._Orig_Cell_Pos_X1256-Y3175-W65-H69.png
- S2_file/sample_images/Orig_Cell_Pos_X1920-Y335-W43-H35.png
- __MACOSX/S2_file/sample_images/._Orig_Cell_Pos_X1920-Y335-W43-H35.png
- S2_file/sample_images/Orig_Cell_Pos_X310-Y425-W59-H67.png
- __MACOSX/S2_file/sample_images/._Orig_Cell_Pos_X310-Y425-W59-H67.png
- S2_file/sample_images/Orig_Cell_Pos_X361-Y137-W101-H101.png
- __MACOSX/S2_file/sample_images/._Orig_Cell_Pos_X361-Y137-W101-H101.png
- S2_file/sample_images/Orig_Cell_Pos_X607-Y2792-W101-H131.png
- __MACOSX/S2_file/sample_images/._Orig_Cell_Pos_X607-Y2792-W101-H131.png
- S2_file/sample_images/Orig_Cell_Pos_X747-Y119-W82-H84.png
- __MACOSX/S2_file/sample_images/._Orig_Cell_Pos_X747-Y119-W82-H84.png
- S2_file/sample_images/Orig_Cell_Pos_X853-Y6-W46-H47.png
- __MACOSX/S2_file/sample_images/._Orig_Cell_Pos_X853-Y6-W46-H47.png
- S2_file/sample_images/Orig_Cell_Pos_X980-Y416-W125-H121.png
- __MACOSX/S2_file/sample_images/._Orig_Cell_Pos_X980-Y416-W125-H121.png
- S2_file/sample_images/Sample001_1500px.tiff
- __MACOSX/S2_file/sample_images/._Sample001_1500px.tiff
- S2_file/sample_images/Sample002_1500px.tiff
- __MACOSX/S2_file/sample_images/._Sample002_1500px.tiff
- S2_file/sample_images/Sample003_1200px.tiff
- __MACOSX/S2_file/sample_images/._Sample003_1200px.tiff
- S2_file/sample_images/Sample004_1200px.tiff
- __MACOSX/S2_file/sample_images/._Sample004_1200px.tiff
- S2_file/sample_images/Tumor_CD31_HiRes.png
- __MACOSX/S2_file/sample_images/._Tumor_CD31_HiRes.png
- S2_file/sample_images/Tumor_CD31_LoRes.png
- __MACOSX/S2_file/sample_images/._Tumor_CD31_LoRes.png
- __MACOSX/S2_file/._sample_images
- __MACOSX/._S2_file
