# Supplementary material for: New Colors for Histology: Optimized Bivariate Color Maps Increase Perceptual Contrast in Histological Images
Source: PLoS One. 2015 Dec 30;10(12):e0145572. doi: 10.1371/journal.pone.0145572 (PMC4696851; doi:10.1371/journal.pone.0145572)
Supplement: S2 File — This ZIP file contains all raw data used for the experiments. Folder ‘data’ contains a list of colors used for the color maps, folder ‘image-URLs’ contains all image URLs for ProteinAtlas images and folder ‘sample_images’ contains image files for all remaining images. (ZIP) [file pone.0145572.s005.zip › S2_file/image-URLs/AFP-liver/url-list.txt]

http://www.proteinatlas.org/images/10607/25808_B_7_1.jpg
http://www.proteinatlas.org/images/10607/25808_B_7_3.jpg
http://www.proteinatlas.org/images/10607/25808_B_7_4.jpg
http://www.proteinatlas.org/images/10607/25808_B_7_5.jpg
http://www.proteinatlas.org/images/10607/25808_B_7_6.jpg
http://www.proteinatlas.org/images/10607/25808_B_7_7.jpg
http://www.proteinatlas.org/images/10607/25808_B_7_8.jpg
http://www.proteinatlas.org/images/10607/25808_B_8_1.jpg
http://www.proteinatlas.org/images/10607/25808_B_8_2.jpg
http://www.proteinatlas.org/images/10607/25808_B_8_5.jpg
http://www.proteinatlas.org/images/10607/25808_B_8_6.jpg
http://www.proteinatlas.org/images/10607/25808_B_8_7.jpg
http://www.proteinatlas.org/images/10607/25808_B_8_8.jpg
http://www.proteinatlas.org/images/10607/25808_B_9_1.jpg
http://www.proteinatlas.org/images/10607/25808_B_9_2.jpg
http://www.proteinatlas.org/images/10607/25808_B_9_3.jpg
http://www.proteinatlas.org/images/10607/25808_B_9_4.jpg
http://www.proteinatlas.org/images/10607/25808_B_9_5.jpg
http://www.proteinatlas.org/images/10607/25808_B_9_6.jpg
http://www.proteinatlas.org/images/10607/25808_B_9_7.jpg
http://www.proteinatlas.org/images/10607/25808_B_9_8.jpg
http://www.proteinatlas.org/images/23600/53380_B_7_1.jpg
http://www.proteinatlas.org/images/23600/53380_B_7_2.jpg
http://www.proteinatlas.org/images/23600/53380_B_7_3.jpg
http://www.proteinatlas.org/images/23600/53380_B_7_4.jpg
http://www.proteinatlas.org/images/23600/53380_B_7_5.jpg
http://www.proteinatlas.org/images/23600/53380_B_7_6.jpg
http://www.proteinatlas.org/images/23600/53380_B_7_7.jpg
http://www.proteinatlas.org/images/23600/53380_B_7_8.jpg
http://www.proteinatlas.org/images/23600/53380_B_8_1.jpg
http://www.proteinatlas.org/images/23600/53380_B_8_2.jpg
http://www.proteinatlas.org/images/23600/53380_B_8_3.jpg
http://www.proteinatlas.org/images/23600/53380_B_8_5.jpg
http://www.proteinatlas.org/images/23600/53380_B_8_6.jpg
http://www.proteinatlas.org/images/23600/53380_B_8_7.jpg
http://www.proteinatlas.org/images/23600/53380_B_8_8.jpg
http://www.proteinatlas.org/images/23600/53380_B_9_1.jpg
http://www.proteinatlas.org/images/23600/53380_B_9_2.jpg
http://www.proteinatlas.org/images/23600/53380_B_9_3.jpg
http://www.proteinatlas.org/images/23600/53380_B_9_4.jpg
http://www.proteinatlas.org/images/23600/53380_B_9_5.jpg
http://www.proteinatlas.org/images/23600/53380_B_9_6.jpg
http://www.proteinatlas.org/images/23600/53380_B_9_7.jpg
http://www.proteinatlas.org/images/23600/53380_B_9_8.jpg
http://www.proteinatlas.org/images/24283/53373_B_7_2.jpg
http://www.proteinatlas.org/images/24283/53373_B_7_3.jpg
http://www.proteinatlas.org/images/24283/53373_B_7_4.jpg
http://www.proteinatlas.org/images/24283/53373_B_7_5.jpg
http://www.proteinatlas.org/images/24283/53373_B_7_6.jpg
http://www.proteinatlas.org/images/24283/53373_B_7_7.jpg
http://www.proteinatlas.org/images/24283/53373_B_7_8.jpg
http://www.proteinatlas.org/images/24283/53373_B_8_1.jpg
http://www.proteinatlas.org/images/24283/53373_B_8_2.jpg
http://www.proteinatlas.org/images/24283/53373_B_8_3.jpg
http://www.proteinatlas.org/images/24283/53373_B_8_5.jpg
http://www.proteinatlas.org/images/24283/53373_B_8_6.jpg
http://www.proteinatlas.org/images/24283/53373_B_8_7.jpg
http://www.proteinatlas.org/images/24283/53373_B_8_8.jpg
http://www.proteinatlas.org/images/24283/53373_B_9_2.jpg
http://www.proteinatlas.org/images/24283/53373_B_9_3.jpg
http://www.proteinatlas.org/images/24283/53373_B_9_4.jpg
http://www.proteinatlas.org/images/24283/53373_B_9_6.jpg
http://www.proteinatlas.org/images/24283/53373_B_9_7.jpg
http://www.proteinatlas.org/images/24283/53373_B_9_8.jpg
http://www.proteinatlas.org/images/25339/55864_B_7_1.jpg
http://www.proteinatlas.org/images/25339/55864_B_7_2.jpg
http://www.proteinatlas.org/images/25339/55864_B_7_3.jpg
http://www.proteinatlas.org/images/25339/55864_B_7_4.jpg
http://www.proteinatlas.org/images/25339/55864_B_7_5.jpg
http://www.proteinatlas.org/images/25339/55864_B_7_6.jpg
http://www.proteinatlas.org/images/25339/55864_B_7_7.jpg
http://www.proteinatlas.org/images/25339/55864_B_7_8.jpg
http://www.proteinatlas.org/images/25339/55864_B_8_1.jpg
http://www.proteinatlas.org/images/25339/55864_B_8_2.jpg
http://www.proteinatlas.org/images/25339/55864_B_8_3.jpg
http://www.proteinatlas.org/images/25339/55864_B_8_5.jpg
http://www.proteinatlas.org/images/25339/55864_B_8_6.jpg
http://www.proteinatlas.org/images/25339/55864_B_8_7.jpg
http://www.proteinatlas.org/images/25339/55864_B_8_8.jpg
http://www.proteinatlas.org/images/25339/55864_B_9_2.jpg
http://www.proteinatlas.org/images/25339/55864_B_9_3.jpg
http://www.proteinatlas.org/images/25339/55864_B_9_4.jpg
http://www.proteinatlas.org/images/25339/55864_B_9_5.jpg
http://www.proteinatlas.org/images/25339/55864_B_9_6.jpg
http://www.proteinatlas.org/images/25339/55864_B_9_7.jpg
