# Supplementary material for: New Colors for Histology: Optimized Bivariate Color Maps Increase Perceptual Contrast in Histological Images
Source: PLoS One. 2015 Dec 30;10(12):e0145572. doi: 10.1371/journal.pone.0145572 (PMC4696851; doi:10.1371/journal.pone.0145572)
Supplement: S2 File — This ZIP file contains all raw data used for the experiments. Folder ‘data’ contains a list of colors used for the color maps, folder ‘image-URLs’ contains all image URLs for ProteinAtlas images and folder ‘sample_images’ contains image files for all remaining images. (ZIP) [file pone.0145572.s005.zip › S2_file/image-URLs/ESR1-brst/url-list.txt]

http://www.proteinatlas.org/images/449/1941_A_4_1.jpg
http://www.proteinatlas.org/images/449/1941_A_4_2.jpg
http://www.proteinatlas.org/images/449/1941_A_4_3.jpg
http://www.proteinatlas.org/images/449/1941_A_4_4.jpg
http://www.proteinatlas.org/images/449/1941_A_4_5.jpg
http://www.proteinatlas.org/images/449/1941_A_4_6.jpg
http://www.proteinatlas.org/images/449/1941_A_4_7.jpg
http://www.proteinatlas.org/images/449/1941_A_4_8.jpg
http://www.proteinatlas.org/images/449/1941_A_5_1.jpg
http://www.proteinatlas.org/images/449/1941_A_5_2.jpg
http://www.proteinatlas.org/images/449/1941_A_5_3.jpg
http://www.proteinatlas.org/images/449/1941_A_5_4.jpg
http://www.proteinatlas.org/images/449/1941_A_5_5.jpg
http://www.proteinatlas.org/images/449/1941_A_5_6.jpg
http://www.proteinatlas.org/images/449/1941_A_5_7.jpg
http://www.proteinatlas.org/images/449/1941_A_6_1.jpg
http://www.proteinatlas.org/images/449/1941_A_6_2.jpg
http://www.proteinatlas.org/images/449/1941_A_6_3.jpg
http://www.proteinatlas.org/images/449/1941_A_6_4.jpg
http://www.proteinatlas.org/images/449/1941_A_6_5.jpg
http://www.proteinatlas.org/images/449/1941_A_6_7.jpg
http://www.proteinatlas.org/images/450/1974_A_4_1.jpg
http://www.proteinatlas.org/images/450/1974_A_4_2.jpg
http://www.proteinatlas.org/images/450/1974_A_4_3.jpg
http://www.proteinatlas.org/images/450/1974_A_4_4.jpg
http://www.proteinatlas.org/images/450/1974_A_4_5.jpg
http://www.proteinatlas.org/images/450/1974_A_4_6.jpg
http://www.proteinatlas.org/images/450/1974_A_4_7.jpg
http://www.proteinatlas.org/images/450/1974_A_4_8.jpg
http://www.proteinatlas.org/images/450/1974_A_5_1.jpg
http://www.proteinatlas.org/images/450/1974_A_5_2.jpg
http://www.proteinatlas.org/images/450/1974_A_5_3.jpg
http://www.proteinatlas.org/images/450/1974_A_5_4.jpg
http://www.proteinatlas.org/images/450/1974_A_5_5.jpg
http://www.proteinatlas.org/images/450/1974_A_5_6.jpg
http://www.proteinatlas.org/images/450/1974_A_5_7.jpg
http://www.proteinatlas.org/images/450/1974_A_5_8.jpg
http://www.proteinatlas.org/images/450/1974_A_6_1.jpg
http://www.proteinatlas.org/images/450/1974_A_6_2.jpg
http://www.proteinatlas.org/images/450/1974_A_6_3.jpg
http://www.proteinatlas.org/images/450/1974_A_6_4.jpg
http://www.proteinatlas.org/images/450/1974_A_6_5.jpg
http://www.proteinatlas.org/images/37/414_A_4_1.jpg
http://www.proteinatlas.org/images/37/414_A_4_2.jpg
http://www.proteinatlas.org/images/37/414_A_4_3.jpg
http://www.proteinatlas.org/images/37/414_A_4_5.jpg
http://www.proteinatlas.org/images/37/414_A_4_6.jpg
http://www.proteinatlas.org/images/37/414_A_4_7.jpg
http://www.proteinatlas.org/images/37/414_A_4_8.jpg
http://www.proteinatlas.org/images/37/414_A_5_1.jpg
http://www.proteinatlas.org/images/37/414_A_5_2.jpg
http://www.proteinatlas.org/images/37/414_A_5_3.jpg
http://www.proteinatlas.org/images/37/414_A_5_4.jpg
http://www.proteinatlas.org/images/37/414_A_5_5.jpg
http://www.proteinatlas.org/images/37/414_A_5_6.jpg
http://www.proteinatlas.org/images/37/414_A_5_7.jpg
http://www.proteinatlas.org/images/37/414_A_5_8.jpg
http://www.proteinatlas.org/images/37/414_A_6_3.jpg
http://www.proteinatlas.org/images/37/414_A_6_4.jpg
http://www.proteinatlas.org/images/37/414_A_6_8.jpg
http://www.proteinatlas.org/images/55099/122033_A_4_1.jpg
http://www.proteinatlas.org/images/55099/122033_A_4_3.jpg
http://www.proteinatlas.org/images/55099/122033_A_4_4.jpg
http://www.proteinatlas.org/images/55099/122033_A_4_5.jpg
http://www.proteinatlas.org/images/55099/122033_A_4_6.jpg
http://www.proteinatlas.org/images/55099/122033_A_4_7.jpg
http://www.proteinatlas.org/images/55099/122033_A_4_8.jpg
http://www.proteinatlas.org/images/55099/122033_A_5_1.jpg
http://www.proteinatlas.org/images/55099/122033_A_5_2.jpg
http://www.proteinatlas.org/images/55099/122033_A_5_5.jpg
http://www.proteinatlas.org/images/55099/122033_A_5_6.jpg
http://www.proteinatlas.org/images/55099/122033_A_5_7.jpg
http://www.proteinatlas.org/images/55099/122033_A_5_8.jpg
http://www.proteinatlas.org/images/55099/122033_A_6_1.jpg
http://www.proteinatlas.org/images/55099/122033_A_6_2.jpg
http://www.proteinatlas.org/images/55099/122033_A_6_3.jpg
http://www.proteinatlas.org/images/55099/122033_A_6_4.jpg
http://www.proteinatlas.org/images/55099/122033_A_6_5.jpg
http://www.proteinatlas.org/images/55099/122033_A_6_6.jpg
http://www.proteinatlas.org/images/55099/122033_A_6_8.jpg
