# Supplementary material for: New Colors for Histology: Optimized Bivariate Color Maps Increase Perceptual Contrast in Histological Images
Source: PLoS One. 2015 Dec 30;10(12):e0145572. doi: 10.1371/journal.pone.0145572 (PMC4696851; doi:10.1371/journal.pone.0145572)
Supplement: S2 File — This ZIP file contains all raw data used for the experiments. Folder ‘data’ contains a list of colors used for the color maps, folder ‘image-URLs’ contains all image URLs for ProteinAtlas images and folder ‘sample_images’ contains image files for all remaining images. (ZIP) [file pone.0145572.s005.zip › S2_file/image-URLs/MKI67-crc/url-list.txt]

http://www.proteinatlas.org/images/451/2060_A_1_1.jpg
http://www.proteinatlas.org/images/451/2060_A_1_2.jpg
http://www.proteinatlas.org/images/451/2060_A_1_3.jpg
http://www.proteinatlas.org/images/451/2060_A_1_5.jpg
http://www.proteinatlas.org/images/451/2060_A_1_6.jpg
http://www.proteinatlas.org/images/451/2060_A_1_7.jpg
http://www.proteinatlas.org/images/451/2060_A_1_8.jpg
http://www.proteinatlas.org/images/451/2060_A_2_1.jpg
http://www.proteinatlas.org/images/451/2060_A_2_2.jpg
http://www.proteinatlas.org/images/451/2060_A_2_3.jpg
http://www.proteinatlas.org/images/451/2060_A_2_4.jpg
http://www.proteinatlas.org/images/451/2060_A_2_7.jpg
http://www.proteinatlas.org/images/451/2060_A_2_8.jpg
http://www.proteinatlas.org/images/451/2060_A_3_1.jpg
http://www.proteinatlas.org/images/451/2060_A_3_2.jpg
http://www.proteinatlas.org/images/451/2060_A_3_3.jpg
http://www.proteinatlas.org/images/451/2060_A_3_4.jpg
http://www.proteinatlas.org/images/451/2060_A_3_5.jpg
http://www.proteinatlas.org/images/451/2060_A_3_7.jpg
http://www.proteinatlas.org/images/1164/3848_A_1_1.jpg
http://www.proteinatlas.org/images/1164/3848_A_1_2.jpg
http://www.proteinatlas.org/images/1164/3848_A_1_4.jpg
http://www.proteinatlas.org/images/1164/3848_A_1_5.jpg
http://www.proteinatlas.org/images/1164/3848_A_1_6.jpg
http://www.proteinatlas.org/images/1164/3848_A_1_8.jpg
http://www.proteinatlas.org/images/1164/3848_A_2_1.jpg
http://www.proteinatlas.org/images/1164/3848_A_2_2.jpg
http://www.proteinatlas.org/images/1164/3848_A_2_3.jpg
http://www.proteinatlas.org/images/1164/3848_A_2_4.jpg
http://www.proteinatlas.org/images/1164/3848_A_2_7.jpg
http://www.proteinatlas.org/images/1164/3848_A_2_8.jpg
http://www.proteinatlas.org/images/1164/3848_A_3_1.jpg
http://www.proteinatlas.org/images/1164/3848_A_3_2.jpg
http://www.proteinatlas.org/images/1164/3848_A_3_3.jpg
http://www.proteinatlas.org/images/1164/3848_A_3_4.jpg
http://www.proteinatlas.org/images/1164/3848_A_3_5.jpg
http://www.proteinatlas.org/images/1164/3848_A_3_6.jpg
http://www.proteinatlas.org/images/1164/3848_A_3_8.jpg
http://www.proteinatlas.org/images/58/5476_A_1_1.jpg
http://www.proteinatlas.org/images/58/5476_A_1_2.jpg
http://www.proteinatlas.org/images/58/5476_A_1_4.jpg
http://www.proteinatlas.org/images/58/5476_A_1_5.jpg
http://www.proteinatlas.org/images/58/5476_A_1_6.jpg
http://www.proteinatlas.org/images/58/5476_A_1_7.jpg
http://www.proteinatlas.org/images/58/5476_A_1_8.jpg
http://www.proteinatlas.org/images/58/5476_A_2_1.jpg
http://www.proteinatlas.org/images/58/5476_A_2_2.jpg
http://www.proteinatlas.org/images/58/5476_A_2_3.jpg
http://www.proteinatlas.org/images/58/5476_A_2_4.jpg
http://www.proteinatlas.org/images/58/5476_A_2_5.jpg
http://www.proteinatlas.org/images/58/5476_A_2_6.jpg
http://www.proteinatlas.org/images/58/5476_A_2_7.jpg
http://www.proteinatlas.org/images/58/5476_A_2_8.jpg
http://www.proteinatlas.org/images/58/5476_A_3_1.jpg
http://www.proteinatlas.org/images/58/5476_A_3_2.jpg
http://www.proteinatlas.org/images/58/5476_A_3_3.jpg
http://www.proteinatlas.org/images/58/5476_A_3_6.jpg
http://www.proteinatlas.org/images/58/5476_A_3_7.jpg
http://www.proteinatlas.org/images/58/5476_A_3_8.jpg
http://www.proteinatlas.org/images/68198/152333_A_1_1.jpg
http://www.proteinatlas.org/images/68198/152333_A_1_2.jpg
http://www.proteinatlas.org/images/68198/152333_A_1_3.jpg
http://www.proteinatlas.org/images/68198/152333_A_1_4.jpg
http://www.proteinatlas.org/images/68198/152333_A_1_5.jpg
http://www.proteinatlas.org/images/68198/152333_A_1_6.jpg
http://www.proteinatlas.org/images/68198/152333_A_1_7.jpg
http://www.proteinatlas.org/images/68198/152333_A_2_1.jpg
http://www.proteinatlas.org/images/68198/152333_A_2_2.jpg
http://www.proteinatlas.org/images/68198/152333_A_2_3.jpg
http://www.proteinatlas.org/images/68198/152333_A_2_4.jpg
http://www.proteinatlas.org/images/68198/152333_A_2_5.jpg
http://www.proteinatlas.org/images/68198/152333_A_2_6.jpg
http://www.proteinatlas.org/images/68198/152333_A_2_8.jpg
http://www.proteinatlas.org/images/68198/152333_A_3_1.jpg
http://www.proteinatlas.org/images/68198/152333_A_3_2.jpg
http://www.proteinatlas.org/images/68198/152333_A_3_3.jpg
http://www.proteinatlas.org/images/68198/152333_A_3_4.jpg
http://www.proteinatlas.org/images/68198/152333_A_3_5.jpg
http://www.proteinatlas.org/images/68198/152333_A_3_6.jpg
http://www.proteinatlas.org/images/68198/152333_A_3_7.jpg
http://www.proteinatlas.org/images/68198/152333_A_3_8.jpg
