# Supplementary material for: New Colors for Histology: Optimized Bivariate Color Maps Increase Perceptual Contrast in Histological Images
Source: PLoS One. 2015 Dec 30;10(12):e0145572. doi: 10.1371/journal.pone.0145572 (PMC4696851; doi:10.1371/journal.pone.0145572)
Supplement: S2 File — This ZIP file contains all raw data used for the experiments. Folder ‘data’ contains a list of colors used for the color maps, folder ‘image-URLs’ contains all image URLs for ProteinAtlas images and folder ‘sample_images’ contains image files for all remaining images. (ZIP) [file pone.0145572.s005.zip › S2_file/info.txt]

This folder contains all raw data used for the experiments described in "New colors for histology: optimized bivariate color maps increase perceptual contrast in histological images"

This ZIP file contains all raw data used for the experiments. Folder `data' contains a list of colors used for the color maps, folder `image-URLs' contains all image URLs for ProteinAtlas images and folder `sample_images' contains image files for all remaining images.
